# Supplementary material for: Nup107 is a crucial regulator of torso-mediated metamorphic transition in Drosophila melanogaster
Source: eLife. 2026 Mar 10;14:RP105165. doi: 10.7554/eLife.105165 (PMC12975125; doi:10.7554/eLife.105165)
Supplement: Figure 1—source data 2. [file elife-105165-fig1-data2.zip]

Archive with 5 entries (5 files):
- Figure 1 Source data 2/1A.tif
- Figure 1 Source data 2/1A_.tif
- Figure 1 Source data 2/Nup107.tif
- Figure 1 Source data 2/tub.tif
- Figure 1 Source data 2/Figure 1 source data 1.pdf
