# Supplementary material for: Nup107 is a crucial regulator of torso-mediated metamorphic transition in Drosophila melanogaster
Source: eLife. 2026 Mar 10;14:RP105165. doi: 10.7554/eLife.105165 (PMC12975125; doi:10.7554/eLife.105165)
Supplement: Figure 1—figure supplement 2—source data 2. [file elife-105165-fig1-figsupp2-data2.zip]

Archive with 2 entries (2 files):
- Figure 1-figure supplement 2_Source data 2/S2.jpg
- Figure 1-figure supplement 2_Source data 2/Gel Black and white.tif
