# Supplementary material for: Nup107 is a crucial regulator of torso-mediated metamorphic transition in Drosophila melanogaster
Source: eLife. 2026 Mar 10;14:RP105165. doi: 10.7554/eLife.105165 (PMC12975125; doi:10.7554/eLife.105165)
Supplement: Figure 2—source data 2. [file elife-105165-fig2-data2.zip]

Archive with 8 entries (8 files):
- Figure 2 source data 2/2B_C2.jpg
- Figure 2 source data 2/2B_C1.jpg
- Figure 2 source data 2/2B_C3.jpg
- Figure 2 source data 2/2B_.jpg
- Figure 2 source data 2/2A_C3.jpg
- Figure 2 source data 2/2A_.jpg
- Figure 2 source data 2/2A_C1.jpg
- Figure 2 source data 2/2A_C2.jpg
