# Supplementary material for: Nup107 is a crucial regulator of torso-mediated metamorphic transition in Drosophila melanogaster
Source: eLife. 2026 Mar 10;14:RP105165. doi: 10.7554/eLife.105165 (PMC12975125; doi:10.7554/eLife.105165)
Supplement: Figure 3—source data 2. [file elife-105165-fig3-data2.zip]

Archive with 12 entries (12 files):
- Figure 3 source data 2/3A_.jpg
- Figure 3 source data 2/3C_C2.jpg
- Figure 3 source data 2/3A_C2.jpg
- Figure 3 source data 2/3A_C1.jpg
- Figure 3 source data 2/3C_.jpg
- Figure 3 source data 2/3A_C3.jpg
- Figure 3 source data 2/3C_C3.jpg
- Figure 3 source data 2/3C_C1.jpg
- Figure 3 source data 2/3B_.jpg
- Figure 3 source data 2/3B_C3.jpg
- Figure 3 source data 2/3B_C2.jpg
- Figure 3 source data 2/3B_C1.jpg
