# Supplementary material for: Nup107 is a crucial regulator of torso-mediated metamorphic transition in Drosophila melanogaster
Source: eLife. 2026 Mar 10;14:RP105165. doi: 10.7554/eLife.105165 (PMC12975125; doi:10.7554/eLife.105165)
Supplement: Figure 3—figure supplement 1—source data 2. [file elife-105165-fig3-figsupp1-data2.zip]

Archive with 12 entries (12 files):
- Figure 3-figure supplement 1 Source data 2/S5_A_C1.jpg
- Figure 3-figure supplement 1 Source data 2/S5_C_C1.jpg
- Figure 3-figure supplement 1 Source data 2/S5_C_C2.jpg
- Figure 3-figure supplement 1 Source data 2/S5_C_C3.jpg
- Figure 3-figure supplement 1 Source data 2/S5_A_C3.jpg
- Figure 3-figure supplement 1 Source data 2/S5_A.jpg
- Figure 3-figure supplement 1 Source data 2/S5_C.jpg
- Figure 3-figure supplement 1 Source data 2/S5_A_C2.jpg
- Figure 3-figure supplement 1 Source data 2/S5_B_C1.jpg
- Figure 3-figure supplement 1 Source data 2/S5_B_C3.jpg
- Figure 3-figure supplement 1 Source data 2/S5_B_C2.jpg
- Figure 3-figure supplement 1 Source data 2/S5_B.jpg
