# Supplementary material for: Nup107 is a crucial regulator of torso-mediated metamorphic transition in Drosophila melanogaster
Source: eLife. 2026 Mar 10;14:RP105165. doi: 10.7554/eLife.105165 (PMC12975125; doi:10.7554/eLife.105165)
Supplement: Figure 3—figure supplement 2—source data 2. [file elife-105165-fig3-figsupp2-data2.zip]

Archive with 4 entries (4 files):
- Figure 3-figure supplement 2 source data 2/AB1_01.jpg
- Figure 3-figure supplement 2 source data 2/phm.jpg
- Figure 3-figure supplement 2 source data 2/AB1.jpg
- Figure 3-figure supplement 2 source data 2/phm_01.jpg
