# Supplementary material for: Nup107 is a crucial regulator of torso-mediated metamorphic transition in Drosophila melanogaster
Source: eLife. 2026 Mar 10;14:RP105165. doi: 10.7554/eLife.105165 (PMC12975125; doi:10.7554/eLife.105165)
Supplement: Figure 3—figure supplement 3—source data 2. [file elife-105165-fig3-figsupp3-data2.zip]

Archive with 9 entries (9 files):
- Figure 3-figure supplement 3 Source data 2/S7_Nup107KK_C1.jpg
- Figure 3-figure supplement 3 Source data 2/S7_Control_C1.jpg
- Figure 3-figure supplement 3 Source data 2/S7_Nup107KK.jpg
- Figure 3-figure supplement 3 Source data 2/S7_Nup107GD_C2.jpg
- Figure 3-figure supplement 3 Source data 2/S7_Nup107GD.jpg
- Figure 3-figure supplement 3 Source data 2/S7_Control_C2.jpg
- Figure 3-figure supplement 3 Source data 2/S7_Nup107KK_C2.jpg
- Figure 3-figure supplement 3 Source data 2/S7_Nup107GD_C1.jpg
- Figure 3-figure supplement 3 Source data 2/S7_Control.jpg
