# Supplementary material for: Nup107 is a crucial regulator of torso-mediated metamorphic transition in Drosophila melanogaster
Source: eLife. 2026 Mar 10;14:RP105165. doi: 10.7554/eLife.105165 (PMC12975125; doi:10.7554/eLife.105165)
Supplement: Figure 5—source data 2. [file elife-105165-fig5-data2.zip]

Archive with 18 entries (18 files):
- Figure 5 source data 2/5C_C3-60x_0022.jpg
- Figure 5 source data 2/5C_C1-60x_0022.jpg
- Figure 5 source data 2/5C_60x_0022.jpg
- Figure 5 source data 2/5F_60x.jpg
- Figure 5 source data 2/5E_60x_0005.jpg
- Figure 5 source data 2/5F_C1-60x.jpg
- Figure 5 source data 2/5F_C3-60x.jpg
- Figure 5 source data 2/5E_C1-60x_0005.jpg
- Figure 5 source data 2/5B_C1-60x_0003.jpg
- Figure 5 source data 2/5A_60x_0006.jpg
- Figure 5 source data 2/5B_60x_0003.jpg
- Figure 5 source data 2/5B_C3-60x_0003.jpg
- Figure 5 source data 2/5E_C3-60x_0005.jpg
- Figure 5 source data 2/5D_C1-MAX_60x_0002.jpg
- Figure 5 source data 2/5D_C3-MAX_60x_0002.jpg
- Figure 5 source data 2/5D_MAX_60x_0002.jpg
- Figure 5 source data 2/5A_C1-60x_0006.jpg
- Figure 5 source data 2/5A_C3-60x_0006.jpg
