# Supplementary material for: Nup107 is a crucial regulator of torso-mediated metamorphic transition in Drosophila melanogaster
Source: eLife. 2026 Mar 10;14:RP105165. doi: 10.7554/eLife.105165 (PMC12975125; doi:10.7554/eLife.105165)
Supplement: Figure 5—figure supplement 1—source data 2. [file elife-105165-fig5-figsupp1-data2.zip]

Archive with 18 entries (18 files):
- Figure 5- figure supplement 1 Source data 2/S9_A_Act107GD.jpg
- Figure 5- figure supplement 1 Source data 2/S9_B_Phm107GD.jpg
- Figure 5- figure supplement 1 Source data 2/S9_A_Phm107GD_C3.jpg
- Figure 5- figure supplement 1 Source data 2/S9_A_Act107GD_C1.jpg
- Figure 5- figure supplement 1 Source data 2/S9_B_Act107GD_C3.jpg
- Figure 5- figure supplement 1 Source data 2/S9_B_Phm107GD_C3.jpg
- Figure 5- figure supplement 1 Source data 2/S9_A_Phm107GD_C1.jpg
- Figure 5- figure supplement 1 Source data 2/S9_A_Act107GD_C3.jpg
- Figure 5- figure supplement 1 Source data 2/S9_B_Act107GD.jpg
- Figure 5- figure supplement 1 Source data 2/S9_B_Phm107GD_C1.jpg
- Figure 5- figure supplement 1 Source data 2/S9_B_wt_C1.jpg
- Figure 5- figure supplement 1 Source data 2/S9_A_Phm107GD.jpg
- Figure 5- figure supplement 1 Source data 2/S9_B_wt.jpg
- Figure 5- figure supplement 1 Source data 2/S9_A_wt.jpg
- Figure 5- figure supplement 1 Source data 2/S9_A_wt_C1.jpg
- Figure 5- figure supplement 1 Source data 2/S9_A_wt_C3.jpg
- Figure 5- figure supplement 1 Source data 2/S9_B_Act107GD_C1.jpg
- Figure 5- figure supplement 1 Source data 2/S9_B_wt_C3.jpg
