# Supplementary material for: Nup107 is a crucial regulator of torso-mediated metamorphic transition in Drosophila melanogaster
Source: eLife. 2026 Mar 10;14:RP105165. doi: 10.7554/eLife.105165 (PMC12975125; doi:10.7554/eLife.105165)
Supplement: Figure 6—source data 2. [file elife-105165-fig6-data2.zip]

Archive with 13 entries (13 files):
- Figure 6 source data 2/6G_C1.jpg
- Figure 6 source data 2/6G_.jpg
- Figure 6 source data 2/6G_C3.jpg
- Figure 6 source data 2/6F_.jpg
- Figure 6 source data 2/6F_C3.jpg
- Figure 6 source data 2/6F_C1.jpg
- Figure 6 source data 2/6G_C2.jpg
- Figure 6 source data 2/6F_C2.jpg
- Figure 6 source data 2/6E_C1.jpg
- Figure 6 source data 2/6E_C2.jpg
- Figure 6 source data 2/6E_C3.jpg
- Figure 6 source data 2/6C.tif
- Figure 6 source data 2/6E_.jpg
